# Supplementary material for: Metabolic reprogramming by viruses in the sunlit and dark ocean
Source: Genome Biol. 2013 Nov 7;14(11):R123. doi: 10.1186/gb-2013-14-11-r123 (PMC4053976; doi:10.1186/gb-2013-14-11-r123)
Supplement: Additional file 4: Table S2 — GFF3 formatted file of Pacific Ocean Virome (POV) contigs containing carbon metabolism genes and at least one gene of viral origin. [file gb-2013-14-11-r123-S4.txt]

contig01415	.	gene	1	90	.	+	.	ID=contig01415_1415_1;name=L.Spr.I.1000m
contig01415	.	gene	95	325	.	+	.	ID=contig01415_1415_2;name=cmet:pfk-v,L.Spr.I.1000m
contig01415	.	gene	327	473	.	+	.	ID=contig01415_1415_3;name=L.Spr.I.1000m
contig00194	.	gene	2	235	.	+	.	ID=contig00194_194_1;name=L.Spr.I.2000m
contig00194	.	gene	304	531	.	+	.	ID=contig00194_194_2;name=cmet:fadL-v,L.Spr.I.2000m
contig00019	.	gene	3	989	.	+	.	ID=contig00019_19_1;name=v,L.Sum.O.10m
contig00019	.	gene	949	1116	.	+	.	ID=contig00019_19_2;name=L.Sum.O.10m
contig00019	.	gene	1623	1940	.	+	.	ID=contig00019_19_3;name=b,L.Sum.O.10m
contig00019	.	gene	1937	2197	.	+	.	ID=contig00019_19_4;name=cmet:fadL,L.Sum.O.10m
contig00019	.	gene	2446	2736	.	+	.	ID=contig00019_19_5;name=L.Sum.O.10m
contig00019	.	gene	2922	3032	.	+	.	ID=contig00019_19_6;name=L.Sum.O.10m
contig00531	.	gene	1	216	.	+	.	ID=contig00531_531_1;name=cmet:fadL-v,L.Sum.O.10m
contig00531	.	gene	217	909	.	+	.	ID=contig00531_531_2;name=L.Sum.O.10m
contig00531	.	gene	911	1078	.	+	.	ID=contig00531_531_3;name=L.Sum.O.10m
contig00795	.	gene	237	539	.	+	.	ID=contig00795_795_1;name=cmet:tal-v,L.Spr.O.10m
contig00946	.	gene	2	184	.	+	.	ID=contig00946_946_1;name=Copper-bind-v,L.Spr.O.10m
contig00946	.	gene	184	510	.	+	.	ID=contig00946_946_2;name=cmet:gnd-v,L.Spr.O.10m
contig01023	.	gene	2	94	.	+	.	ID=contig01023_1023_1;name=L.Spr.O.10m
contig01023	.	gene	91	408	.	+	.	ID=contig01023_1023_2;name=cmet:tkt-v,L.Spr.O.10m
contig00675	.	gene	2	463	.	+	.	ID=contig00675_675_1;name=cmet:complexV-v,L.Spr.O.10m
contig00021	.	gene	12	449	.	+	.	ID=contig00021_21_1;name=cmet:fadL,L.Spr.O.1000m
contig00021	.	gene	458	1078	.	+	.	ID=contig00021_21_2;name=Terminase_6,L.Spr.O.1000m
contig00021	.	gene	1017	1664	.	+	.	ID=contig00021_21_3;name=v,L.Spr.O.1000m
contig01975	.	gene	1	240	.	+	.	ID=contig01975_1975_1;name=cmet:complexV-v,L.Spr.O.1000m
contig01222	.	gene	104	268	.	+	.	ID=contig01222_1222_1;name=L.Win.O.10m
contig01222	.	gene	265	432	.	+	.	ID=contig01222_1222_2;name=L.Win.O.10m
contig01222	.	gene	419	778	.	+	.	ID=contig01222_1222_3;name=cmet:fadL-v,L.Win.O.10m
contig00005	.	gene	1	636	.	+	.	ID=contig00005_5_1;name=L.Win.O.10m
contig00005	.	gene	652	1110	.	+	.	ID=contig00005_5_2;name=cmet:fadL,L.Win.O.10m
contig00005	.	gene	1107	1199	.	+	.	ID=contig00005_5_3;name=L.Win.O.10m
contig00005	.	gene	1204	1626	.	+	.	ID=contig00005_5_4;name=L.Win.O.10m
contig00005	.	gene	1628	2935	.	+	.	ID=contig00005_5_5;name=Terminase_3-b,L.Win.O.10m
contig00005	.	gene	2907	3284	.	+	.	ID=contig00005_5_6;name=b,L.Win.O.10m
contig00005	.	gene	3274	3510	.	+	.	ID=contig00005_5_7;name=N6_N4_Mtase-b,L.Win.O.10m
contig00009	.	gene	3	269	.	+	.	ID=contig00009_9_1;name=M.Fall.C.10m
contig00009	.	gene	244	1476	.	+	.	ID=contig00009_9_2;name=Ribonuc_red_lgC,M.Fall.C.10m
contig00009	.	gene	1476	1880	.	+	.	ID=contig00009_9_3;name=cmet:complexV,M.Fall.C.10m
contig00009	.	gene	1877	2194	.	+	.	ID=contig00009_9_4;name=MazG-v,M.Fall.C.10m
contig00009	.	gene	2181	2519	.	+	.	ID=contig00009_9_5;name=DUF3310-b,M.Fall.C.10m
contig00009	.	gene	2506	2682	.	+	.	ID=contig00009_9_6;name=M.Fall.C.10m
contig00009	.	gene	2675	3451	.	+	.	ID=contig00009_9_7;name=Metallophos-v,M.Fall.C.10m
contig00009	.	gene	3448	3825	.	+	.	ID=contig00009_9_8;name=v,M.Fall.C.10m
contig00009	.	gene	3797	4537	.	+	.	ID=contig00009_9_9;name=v,M.Fall.C.10m
contig00009	.	gene	4537	4944	.	+	.	ID=contig00009_9_10;name=M.Fall.C.10m
contig00009	.	gene	4998	6680	.	+	.	ID=contig00009_9_11;name=DNA_pol_A-v,M.Fall.C.10m
contig00009	.	gene	6683	7009	.	+	.	ID=contig00009_9_12;name=M.Fall.C.10m
contig00009	.	gene	7014	7193	.	+	.	ID=contig00009_9_13;name=M.Fall.C.10m
contig00009	.	gene	7190	7330	.	+	.	ID=contig00009_9_14;name=M.Fall.C.10m
contig00009	.	gene	7327	8922	.	+	.	ID=contig00009_9_15;name=DnaB_C,M.Fall.C.10m
contig00644	.	gene	56	559	.	+	.	ID=contig00644_644_1;name=ResIII-v,M.Fall.C.10m
contig00644	.	gene	556	1011	.	+	.	ID=contig00644_644_2;name=M.Fall.C.10m
contig00644	.	gene	1008	1625	.	+	.	ID=contig00644_644_3;name=cmet:mcm-b,M.Fall.C.10m
contig00032	.	gene	3	158	.	+	.	ID=contig00032_32_1;name=M.Fall.C.10m
contig00032	.	gene	171	635	.	+	.	ID=contig00032_32_2;name=M.Fall.C.10m
contig00032	.	gene	648	1520	.	+	.	ID=contig00032_32_3;name=M.Fall.C.10m
contig00032	.	gene	1522	1986	.	+	.	ID=contig00032_32_4;name=M.Fall.C.10m
contig00032	.	gene	2059	2385	.	+	.	ID=contig00032_32_5;name=M.Fall.C.10m
contig00032	.	gene	2382	2825	.	+	.	ID=contig00032_32_6;name=M.Fall.C.10m
contig00032	.	gene	2822	3400	.	+	.	ID=contig00032_32_7;name=M.Fall.C.10m
contig00032	.	gene	3410	3709	.	+	.	ID=contig00032_32_8;name=v,M.Fall.C.10m
contig00032	.	gene	3815	4201	.	+	.	ID=contig00032_32_9;name=v,M.Fall.C.10m
contig00032	.	gene	4203	5042	.	+	.	ID=contig00032_32_10;name=b,M.Fall.C.10m
contig00032	.	gene	5042	5500	.	+	.	ID=contig00032_32_11;name=cmet:fadL,M.Fall.C.10m
contig00032	.	gene	5530	6690	.	+	.	ID=contig00032_32_12;name=M.Fall.C.10m
contig00046	.	gene	3	128	.	+	.	ID=contig00046_46_1;name=M.Fall.C.10m
contig00046	.	gene	130	588	.	+	.	ID=contig00046_46_2;name=cmet:fadL-b,M.Fall.C.10m
contig00046	.	gene	601	972	.	+	.	ID=contig00046_46_3;name=v,M.Fall.C.10m
contig00046	.	gene	933	1382	.	+	.	ID=contig00046_46_4;name=v,M.Fall.C.10m
contig00046	.	gene	1580	2743	.	+	.	ID=contig00046_46_5;name=v,M.Fall.C.10m
contig00046	.	gene	2712	3026	.	+	.	ID=contig00046_46_6;name=M.Fall.C.10m
contig00046	.	gene	3013	3741	.	+	.	ID=contig00046_46_7;name=v,M.Fall.C.10m
contig00046	.	gene	3741	4202	.	+	.	ID=contig00046_46_8;name=M.Fall.C.10m
contig00046	.	gene	4260	5234	.	+	.	ID=contig00046_46_9;name=P22_CoatProtein-v,M.Fall.C.10m
contig00046	.	gene	5256	5450	.	+	.	ID=contig00046_46_10;name=v,M.Fall.C.10m
contig03558	.	gene	2	643	.	+	.	ID=contig03558_3558_1;name=cmet:fadL-v,M.Fall.C.10m
contig00512	.	gene	122	568	.	+	.	ID=contig00512_512_1;name=cmet:fadL-v,M.Fall.C.10m
contig00512	.	gene	570	1817	.	+	.	ID=contig00512_512_2;name=M.Fall.C.10m
contig00930	.	gene	1	591	.	+	.	ID=contig00930_930_1;name=v,M.Fall.I.10m
contig00930	.	gene	626	1015	.	+	.	ID=contig00930_930_2;name=cmet:fadL-b,M.Fall.I.10m
contig05992	.	gene	1	66	.	+	.	ID=contig05992_5992_1;name=M.Fall.I.10m
contig05992	.	gene	63	341	.	+	.	ID=contig05992_5992_2;name=cmet:pfk-v,M.Fall.I.10m
contig03154	.	gene	36	296	.	+	.	ID=contig03154_3154_1;name=cmet:fadL-v,M.Fall.I.10m
contig03154	.	gene	293	508	.	+	.	ID=contig03154_3154_2;name=M.Fall.I.10m
contig00002	.	gene	3	116	.	+	.	ID=contig00002_2_1;name=M.Fall.O.10m
contig00002	.	gene	88	387	.	+	.	ID=contig00002_2_2;name=DUF192-v,M.Fall.O.10m
contig00002	.	gene	607	858	.	+	.	ID=contig00002_2_3;name=M.Fall.O.10m
contig00002	.	gene	1138	1539	.	+	.	ID=contig00002_2_4;name=M.Fall.O.10m
contig00002	.	gene	1550	2179	.	+	.	ID=contig00002_2_5;name=M.Fall.O.10m
contig00002	.	gene	2374	3285	.	+	.	ID=contig00002_2_6;name=M.Fall.O.10m
contig00002	.	gene	3297	3941	.	+	.	ID=contig00002_2_7;name=M.Fall.O.10m
contig00002	.	gene	3969	4151	.	+	.	ID=contig00002_2_8;name=M.Fall.O.10m
contig00002	.	gene	4151	4429	.	+	.	ID=contig00002_2_9;name=M.Fall.O.10m
contig00002	.	gene	4433	4918	.	+	.	ID=contig00002_2_10;name=Kinesin,M.Fall.O.10m
contig00002	.	gene	5125	5331	.	+	.	ID=contig00002_2_11;name=M.Fall.O.10m
contig00002	.	gene	5324	5785	.	+	.	ID=contig00002_2_12;name=Cpn10,M.Fall.O.10m
contig00002	.	gene	5760	5972	.	+	.	ID=contig00002_2_13;name=M.Fall.O.10m
contig00002	.	gene	6156	6317	.	+	.	ID=contig00002_2_14;name=M.Fall.O.10m
contig00002	.	gene	6327	6704	.	+	.	ID=contig00002_2_15;name=v,M.Fall.O.10m
contig00002	.	gene	6709	6981	.	+	.	ID=contig00002_2_16;name=M.Fall.O.10m
contig00002	.	gene	6981	7295	.	+	.	ID=contig00002_2_17;name=M.Fall.O.10m
contig00002	.	gene	7305	7412	.	+	.	ID=contig00002_2_18;name=M.Fall.O.10m
contig00002	.	gene	7412	7894	.	+	.	ID=contig00002_2_19;name=M.Fall.O.10m
contig00002	.	gene	7912	10383	.	+	.	ID=contig00002_2_20;name=M.Fall.O.10m
contig00002	.	gene	10383	10637	.	+	.	ID=contig00002_2_21;name=M.Fall.O.10m
contig00002	.	gene	10637	12103	.	+	.	ID=contig00002_2_22;name=Terminase_6,M.Fall.O.10m
contig00002	.	gene	12087	12482	.	+	.	ID=contig00002_2_23;name=M.Fall.O.10m
contig00002	.	gene	12719	13585	.	+	.	ID=contig00002_2_24;name=M.Fall.O.10m
contig00002	.	gene	13607	14050	.	+	.	ID=contig00002_2_25;name=cmet:fadL-b,M.Fall.O.10m
contig00002	.	gene	14356	14616	.	+	.	ID=contig00002_2_26;name=M.Fall.O.10m
contig00184	.	gene	165	731	.	+	.	ID=contig00184_184_1;name=cmet:tal-v,M.Fall.O.10m
contig00184	.	gene	880	1617	.	+	.	ID=contig00184_184_2;name=v,M.Fall.O.10m
contig00184	.	gene	1566	1967	.	+	.	ID=contig00184_184_3;name=v,M.Fall.O.10m
contig00467	.	gene	209	760	.	+	.	ID=contig00467_467_1;name=cmet:tal-v,M.Fall.O.105m
contig01454	.	gene	1	156	.	+	.	ID=contig01454_1454_1;name=M.Fall.O.105m
contig01454	.	gene	129	428	.	+	.	ID=contig01454_1454_2;name=cmet:pfk-v,M.Fall.O.105m
contig00943	.	gene	2	484	.	+	.	ID=contig00943_943_1;name=cmet:tal-v,M.Fall.O.105m
contig00802	.	gene	1	279	.	+	.	ID=contig00802_802_1;name=cmet:tal-v,M.Fall.O.105m
contig00802	.	gene	252	455	.	+	.	ID=contig00802_802_2;name=cmet:tal-v,M.Fall.O.105m
contig00802	.	gene	508	603	.	+	.	ID=contig00802_802_3;name=cmet:tal,M.Fall.O.105m
contig00039	.	gene	1	237	.	+	.	ID=contig00039_39_1;name=DUF2973-v,M.Fall.O.105m
contig00039	.	gene	255	458	.	+	.	ID=contig00039_39_2;name=M.Fall.O.105m
contig00039	.	gene	650	781	.	+	.	ID=contig00039_39_3;name=M.Fall.O.105m
contig00039	.	gene	781	1020	.	+	.	ID=contig00039_39_4;name=Glutaredoxin-v,M.Fall.O.105m
contig00039	.	gene	1038	1691	.	+	.	ID=contig00039_39_5;name=cmet:tal-v,M.Fall.O.105m
contig02428	.	gene	3	212	.	+	.	ID=contig02428_2428_1;name=cmet:tal-v,M.Fall.O.105m
contig00120	.	gene	1	270	.	+	.	ID=contig00120_120_1;name=cmet:pfk-v,M.Fall.O.105m
contig00120	.	gene	276	593	.	+	.	ID=contig00120_120_2;name=M.Fall.O.105m
contig00120	.	gene	568	930	.	+	.	ID=contig00120_120_3;name=Cupin_2-v,M.Fall.O.105m
contig00120	.	gene	904	1215	.	+	.	ID=contig00120_120_4;name=Epimerase-v,M.Fall.O.105m
contig00025	.	gene	2	250	.	+	.	ID=contig00025_25_1;name=M.Fall.O.105m
contig00025	.	gene	228	860	.	+	.	ID=contig00025_25_2;name=Asp_Arg_Hydrox,M.Fall.O.105m
contig00025	.	gene	853	1302	.	+	.	ID=contig00025_25_3;name=cmet:fadL,M.Fall.O.105m
contig00025	.	gene	1304	1627	.	+	.	ID=contig00025_25_4;name=M.Fall.O.105m
contig00025	.	gene	1631	2131	.	+	.	ID=contig00025_25_5;name=Head-tail_con-b,M.Fall.O.105m
contig01198	.	gene	2	298	.	+	.	ID=contig01198_1198_1;name=cmet:tal-v,M.Fall.O.105m
contig01198	.	gene	415	492	.	+	.	ID=contig01198_1198_2;name=M.Fall.O.105m
contig00693	.	gene	97	390	.	+	.	ID=contig00693_693_1;name=cmet:complexV,M.Fall.O.1000m
contig00693	.	gene	504	665	.	+	.	ID=contig00693_693_2;name=Ribonuc_red_lgC-v,M.Fall.O.1000m
contig00001	.	gene	1	2088	.	+	.	ID=contig00001_1_1;name=M.Fall.O.1000m
contig00001	.	gene	2090	2743	.	+	.	ID=contig00001_1_2;name=M.Fall.O.1000m
contig00001	.	gene	2840	3235	.	+	.	ID=contig00001_1_3;name=M.Fall.O.1000m
contig00001	.	gene	3238	4176	.	+	.	ID=contig00001_1_4;name=M.Fall.O.1000m
contig00001	.	gene	4176	4889	.	+	.	ID=contig00001_1_5;name=M.Fall.O.1000m
contig00001	.	gene	4891	5331	.	+	.	ID=contig00001_1_6;name=cmet:fadL-v,M.Fall.O.1000m
contig00001	.	gene	5328	5933	.	+	.	ID=contig00001_1_7;name=M.Fall.O.1000m
contig00852	.	gene	3	539	.	+	.	ID=contig00852_852_1;name=cmet:complexV-v,M.Fall.O.4300m
contig00852	.	gene	478	600	.	+	.	ID=contig00852_852_2;name=M.Fall.O.4300m
contig00654	.	gene	78	392	.	+	.	ID=contig00654_654_1;name=SFC.Spr.C.10m
contig00654	.	gene	392	547	.	+	.	ID=contig00654_654_2;name=v,SFC.Spr.C.10m
contig00654	.	gene	522	731	.	+	.	ID=contig00654_654_3;name=v,SFC.Spr.C.10m
contig00654	.	gene	728	1762	.	+	.	ID=contig00654_654_4;name=cmet:gnd,SFC.Spr.C.10m
contig00654	.	gene	1850	1987	.	+	.	ID=contig00654_654_5;name=v,SFC.Spr.C.10m
contig01829	.	gene	3	242	.	+	.	ID=contig01829_1829_1;name=NUDIX-v,SFC.Spr.C.10m
contig01829	.	gene	270	1298	.	+	.	ID=contig01829_1829_2;name=cmet:pfk,SFC.Spr.C.10m
contig06667	.	gene	1	363	.	+	.	ID=contig06667_6667_1;name=cmet:tal-v,SFC.Spr.C.10m
contig06667	.	gene	510	683	.	+	.	ID=contig06667_6667_2;name=Photo_RC-v,SFC.Spr.C.10m
contig00049	.	gene	3	1817	.	+	.	ID=contig00049_49_1;name=SFC.Spr.C.10m
contig00049	.	gene	1944	2405	.	+	.	ID=contig00049_49_2;name=cmet:fadL-v,SFC.Spr.C.10m
contig00049	.	gene	2407	2925	.	+	.	ID=contig00049_49_3;name=SFC.Spr.C.10m
contig00049	.	gene	2935	4671	.	+	.	ID=contig00049_49_4;name=SFC.Spr.C.10m
contig00049	.	gene	4649	5224	.	+	.	ID=contig00049_49_5;name=SFC.Spr.C.10m
contig00311	.	gene	199	471	.	+	.	ID=contig00311_311_1;name=Copper-bind-v,SFC.Spr.C.10m
contig00311	.	gene	471	1127	.	+	.	ID=contig00311_311_2;name=cmet:tal-v,SFC.Spr.C.10m
contig00311	.	gene	1224	1475	.	+	.	ID=contig00311_311_3;name=v,SFC.Spr.C.10m
contig00311	.	gene	1797	1988	.	+	.	ID=contig00311_311_4;name=SNase-v,SFC.Spr.C.10m
contig00311	.	gene	1991	2203	.	+	.	ID=contig00311_311_5;name=CP12-v,SFC.Spr.C.10m
contig00311	.	gene	2259	2717	.	+	.	ID=contig00311_311_6;name=v,SFC.Spr.C.10m
contig06095	.	gene	1	231	.	+	.	ID=contig06095_6095_1;name=cmet:gnd-v,SFC.Spr.C.10m
contig06095	.	gene	440	721	.	+	.	ID=contig06095_6095_2;name=v,SFC.Spr.C.10m
contig03403	.	gene	53	217	.	+	.	ID=contig03403_3403_1;name=SFC.Spr.C.10m
contig03403	.	gene	186	557	.	+	.	ID=contig03403_3403_2;name=v,SFC.Spr.C.10m
contig03403	.	gene	550	969	.	+	.	ID=contig03403_3403_3;name=cmet:fba-b,SFC.Spr.C.10m
contig01585	.	gene	182	436	.	+	.	ID=contig01585_1585_1;name=Copper-bind-v,SFC.Spr.C.10m
contig01585	.	gene	442	630	.	+	.	ID=contig01585_1585_2;name=SFC.Spr.C.10m
contig01585	.	gene	627	1097	.	+	.	ID=contig01585_1585_3;name=cmet:gnd-v,SFC.Spr.C.10m
contig01585	.	gene	1097	1330	.	+	.	ID=contig01585_1585_4;name=SFC.Spr.C.10m
contig03245	.	gene	3	134	.	+	.	ID=contig03245_3245_1;name=SFC.Spr.C.10m
contig03245	.	gene	178	297	.	+	.	ID=contig03245_3245_2;name=v,SFC.Spr.C.10m
contig03245	.	gene	384	593	.	+	.	ID=contig03245_3245_3;name=v,SFC.Spr.C.10m
contig03245	.	gene	568	717	.	+	.	ID=contig03245_3245_4;name=v,SFC.Spr.C.10m
contig03245	.	gene	755	1000	.	+	.	ID=contig03245_3245_5;name=cmet:gnd-v,SFC.Spr.C.10m
contig02701	.	gene	148	621	.	+	.	ID=contig02701_2701_1;name=cmet:tal-v,SFC.Spr.C.10m
contig02701	.	gene	781	1068	.	+	.	ID=contig02701_2701_2;name=v,SFC.Spr.C.10m
contig04601	.	gene	1	243	.	+	.	ID=contig04601_4601_1;name=v,SFC.Spr.C.10m
contig04601	.	gene	317	490	.	+	.	ID=contig04601_4601_2;name=v,SFC.Spr.C.10m
contig04601	.	gene	477	845	.	+	.	ID=contig04601_4601_3;name=cmet:manA-b,SFC.Spr.C.10m
contig04588	.	gene	3	98	.	+	.	ID=contig04588_4588_1;name=SFC.Spr.C.10m
contig04588	.	gene	457	768	.	+	.	ID=contig04588_4588_2;name=cmet:tal-v,SFC.Spr.C.10m
contig04030	.	gene	2	676	.	+	.	ID=contig04030_4030_1;name=DNA_pol3_delta2-v,SFC.Spr.C.10m
contig04030	.	gene	678	902	.	+	.	ID=contig04030_4030_2;name=cmet:gap,SFC.Spr.C.10m
contig00073	.	gene	2	2032	.	+	.	ID=contig00073_73_1;name=SFC.Spr.C.10m
contig00073	.	gene	2032	2499	.	+	.	ID=contig00073_73_2;name=SFC.Spr.C.10m
contig00073	.	gene	2501	3613	.	+	.	ID=contig00073_73_3;name=cmet:fadL-b,SFC.Spr.C.10m
contig00073	.	gene	3610	3897	.	+	.	ID=contig00073_73_4;name=SFC.Spr.C.10m
contig00073	.	gene	3927	4544	.	+	.	ID=contig00073_73_5;name=v,SFC.Spr.C.10m
contig02521	.	gene	1	879	.	+	.	ID=contig02521_2521_1;name=cmet:fadL-v,SFC.Spr.C.10m
contig03584	.	gene	2	520	.	+	.	ID=contig03584_3584_1;name=v,SFC.Spr.C.10m
contig03584	.	gene	571	915	.	+	.	ID=contig03584_3584_2;name=cmet:fadL-b,SFC.Spr.C.10m
contig01135	.	gene	3	137	.	+	.	ID=contig01135_1135_1;name=SFC.Spr.C.10m
contig01135	.	gene	188	577	.	+	.	ID=contig01135_1135_2;name=cmet:prs-b,SFC.Spr.C.10m
contig01135	.	gene	592	957	.	+	.	ID=contig01135_1135_3;name=SFC.Spr.C.10m
contig01135	.	gene	947	1177	.	+	.	ID=contig01135_1135_4;name=SFC.Spr.C.10m
contig01135	.	gene	1214	1582	.	+	.	ID=contig01135_1135_5;name=Ribonuc_red_sm-v,SFC.Spr.C.10m
contig03237	.	gene	3	83	.	+	.	ID=contig03237_3237_1;name=SFC.Spr.C.10m
contig03237	.	gene	58	267	.	+	.	ID=contig03237_3237_2;name=v,SFC.Spr.C.10m
contig03237	.	gene	310	780	.	+	.	ID=contig03237_3237_3;name=cmet:gnd-v,SFC.Spr.C.10m
contig03237	.	gene	868	1005	.	+	.	ID=contig03237_3237_4;name=v,SFC.Spr.C.10m
contig11019	.	gene	3	68	.	+	.	ID=contig11019_11019_1;name=SFD.Spr.C.10m
contig11019	.	gene	70	552	.	+	.	ID=contig11019_11019_2;name=cmet:fadL-v,SFD.Spr.C.10m
contig21750	.	gene	1	153	.	+	.	ID=contig21750_21750_1;name=cmet:tal-v,SFD.Spr.C.10m
contig16616	.	gene	3	317	.	+	.	ID=contig16616_16616_1;name=cmet:tal-v,SFD.Spr.C.10m
contig02710	.	gene	64	720	.	+	.	ID=contig02710_2710_1;name=cmet:tal-v,SFD.Spr.C.10m
contig02710	.	gene	720	992	.	+	.	ID=contig02710_2710_2;name=Copper-bind-v,SFD.Spr.C.10m
contig15323	.	gene	1	201	.	+	.	ID=contig15323_15323_1;name=cmet:gnd-v,SFD.Spr.C.10m
contig15323	.	gene	262	369	.	+	.	ID=contig15323_15323_2;name=cmet:gnd-v,SFD.Spr.C.10m
contig06788	.	gene	17	760	.	+	.	ID=contig06788_6788_1;name=cmet:pfk-v,SFD.Spr.C.10m
contig10497	.	gene	2	154	.	+	.	ID=contig10497_10497_1;name=cmet:gnd-v,SFD.Spr.C.10m
contig10497	.	gene	156	344	.	+	.	ID=contig10497_10497_2;name=cmet:gnd-v,SFD.Spr.C.10m
contig04090	.	gene	3	161	.	+	.	ID=contig04090_4090_1;name=v,SFD.Spr.C.10m
contig04090	.	gene	165	344	.	+	.	ID=contig04090_4090_2;name=v,SFD.Spr.C.10m
contig04090	.	gene	337	987	.	+	.	ID=contig04090_4090_3;name=cmet:tal-v,SFD.Spr.C.10m
contig14249	.	gene	2	85	.	+	.	ID=contig14249_14249_1;name=SFD.Spr.C.10m
contig14249	.	gene	78	278	.	+	.	ID=contig14249_14249_2;name=v,SFD.Spr.C.10m
contig14249	.	gene	275	418	.	+	.	ID=contig14249_14249_3;name=cmet:tal-v,SFD.Spr.C.10m
contig02764	.	gene	291	572	.	+	.	ID=contig02764_2764_1;name=cmet:complexV-v,SFD.Spr.C.10m
contig02764	.	gene	867	1181	.	+	.	ID=contig02764_2764_2;name=Ribonuc_red_lgC-v,SFD.Spr.C.10m
contig23717	.	gene	1	111	.	+	.	ID=contig23717_23717_1;name=cmet:gnd-v,SFD.Spr.C.10m
contig10801	.	gene	2	142	.	+	.	ID=contig10801_10801_1;name=SFD.Spr.C.10m
contig10801	.	gene	338	559	.	+	.	ID=contig10801_10801_2;name=cmet:tal-v,SFD.Spr.C.10m
contig02546	.	gene	2	361	.	+	.	ID=contig02546_2546_1;name=cmet:mcm,SFD.Spr.C.10m
contig02546	.	gene	533	1054	.	+	.	ID=contig02546_2546_2;name=DNA_pol3_alpha-v,SFD.Spr.C.10m
contig02546	.	gene	1064	1252	.	+	.	ID=contig02546_2546_3;name=SFD.Spr.C.10m
contig04225	.	gene	2	568	.	+	.	ID=contig04225_4225_1;name=cmet:tkt-v,SFD.Spr.C.10m
contig04225	.	gene	565	888	.	+	.	ID=contig04225_4225_2;name=Methyltransf_21-v,SFD.Spr.C.10m
contig00167	.	gene	1	189	.	+	.	ID=contig00167_167_1;name=SFD.Spr.C.10m
contig00167	.	gene	164	1810	.	+	.	ID=contig00167_167_2;name=Ribonuc_red_lgC,SFD.Spr.C.10m
contig00167	.	gene	1826	2800	.	+	.	ID=contig00167_167_3;name=Ribonuc_red_sm-v,SFD.Spr.C.10m
contig00167	.	gene	2837	3067	.	+	.	ID=contig00167_167_4;name=SFD.Spr.C.10m
contig00167	.	gene	3571	3825	.	+	.	ID=contig00167_167_5;name=cmet:prs,SFD.Spr.C.10m
contig00446	.	gene	2	616	.	+	.	ID=contig00446_446_1;name=SFD.Spr.C.10m
contig00446	.	gene	646	1104	.	+	.	ID=contig00446_446_2;name=cmet:fadL,SFD.Spr.C.10m
contig00446	.	gene	1106	1726	.	+	.	ID=contig00446_446_3;name=Glyco_hydro_19,SFD.Spr.C.10m
contig00446	.	gene	1743	2132	.	+	.	ID=contig00446_446_4;name=v,SFD.Spr.C.10m
contig00446	.	gene	2129	2443	.	+	.	ID=contig00446_446_5;name=SFD.Spr.C.10m
contig00882	.	gene	3	371	.	+	.	ID=contig00882_882_1;name=cmet:fadL-v,SFD.Spr.C.10m
contig00882	.	gene	368	1141	.	+	.	ID=contig00882_882_2;name=DUF3799-b,SFD.Spr.C.10m
contig00882	.	gene	1134	1343	.	+	.	ID=contig00882_882_3;name=SFD.Spr.C.10m
contig00882	.	gene	1340	1615	.	+	.	ID=contig00882_882_4;name=SFD.Spr.C.10m
contig00882	.	gene	1615	1794	.	+	.	ID=contig00882_882_5;name=SFD.Spr.C.10m
contig00882	.	gene	1806	1946	.	+	.	ID=contig00882_882_6;name=SFD.Spr.C.10m
contig00019	.	gene	3	1679	.	+	.	ID=contig00019_19_1;name=SFD.Spr.C.10m
contig00019	.	gene	1679	2296	.	+	.	ID=contig00019_19_2;name=v,SFD.Spr.C.10m
contig00019	.	gene	2326	2613	.	+	.	ID=contig00019_19_3;name=SFD.Spr.C.10m
contig00019	.	gene	2610	3722	.	+	.	ID=contig00019_19_4;name=cmet:fadL-b,SFD.Spr.C.10m
contig00019	.	gene	3724	4191	.	+	.	ID=contig00019_19_5;name=SFD.Spr.C.10m
contig00019	.	gene	4191	7775	.	+	.	ID=contig00019_19_6;name=SFD.Spr.C.10m
contig11823	.	gene	144	503	.	+	.	ID=contig11823_11823_1;name=cmet:fadL-v,SFD.Spr.C.10m
contig13399	.	gene	1	246	.	+	.	ID=contig13399_13399_1;name=cmet:gnd-v,SFD.Spr.C.10m
contig13399	.	gene	339	455	.	+	.	ID=contig13399_13399_2;name=SFD.Spr.C.10m
contig04443	.	gene	2	118	.	+	.	ID=contig04443_4443_1;name=SFD.Spr.C.10m
contig04443	.	gene	75	443	.	+	.	ID=contig04443_4443_2;name=Fer4_14-v,SFD.Spr.C.10m
contig04443	.	gene	496	951	.	+	.	ID=contig04443_4443_3;name=cmet:prs,SFD.Spr.C.10m
contig06649	.	gene	52	261	.	+	.	ID=contig06649_6649_1;name=v,SFD.Spr.C.10m
contig06649	.	gene	424	774	.	+	.	ID=contig06649_6649_2;name=cmet:gnd-v,SFD.Spr.C.10m
contig00438	.	gene	1	216	.	+	.	ID=contig00438_438_1;name=2OG-FeII_Oxy_3,SFD.Spr.C.10m
contig00438	.	gene	274	633	.	+	.	ID=contig00438_438_2;name=cmet:manA,SFD.Spr.C.10m
contig00438	.	gene	637	1245	.	+	.	ID=contig00438_438_3;name=DUF165,SFD.Spr.C.10m
contig00438	.	gene	1226	1495	.	+	.	ID=contig00438_438_4;name=SFD.Spr.C.10m
contig00438	.	gene	1492	1821	.	+	.	ID=contig00438_438_5;name=Cupin_2-b,SFD.Spr.C.10m
contig00438	.	gene	1818	2156	.	+	.	ID=contig00438_438_6;name=v,SFD.Spr.C.10m
contig00438	.	gene	2149	2721	.	+	.	ID=contig00438_438_7;name=cmet:fba,SFD.Spr.C.10m
contig07510	.	gene	206	490	.	+	.	ID=contig07510_7510_1;name=v,SFD.Spr.C.10m
contig07510	.	gene	533	727	.	+	.	ID=contig07510_7510_2;name=cmet:complexIV-b,SFD.Spr.C.10m
contig10973	.	gene	3	215	.	+	.	ID=contig10973_10973_1;name=cmet:gnd-v,SFD.Spr.C.10m
contig10973	.	gene	224	553	.	+	.	ID=contig10973_10973_2;name=Copper-bind-v,SFD.Spr.C.10m
contig16264	.	gene	3	167	.	+	.	ID=contig16264_16264_1;name=cmet:gnd-v,SFS.Spr.C.10m
contig04589	.	gene	1	243	.	+	.	ID=contig04589_4589_1;name=GTP_cyclohydroI-v,SFS.Spr.C.10m
contig04589	.	gene	315	593	.	+	.	ID=contig04589_4589_2;name=GTP_cyclohydroI-v,SFS.Spr.C.10m
contig04589	.	gene	678	803	.	+	.	ID=contig04589_4589_3;name=cmet:manA,SFS.Spr.C.10m
contig06937	.	gene	2	403	.	+	.	ID=contig06937_6937_1;name=cmet:tal-v,SFS.Spr.C.10m
contig06937	.	gene	571	636	.	+	.	ID=contig06937_6937_2;name=SFS.Spr.C.10m
contig17551	.	gene	2	112	.	+	.	ID=contig17551_17551_1;name=cmet:gnd-v,SFS.Spr.C.10m
contig02886	.	gene	3	266	.	+	.	ID=contig02886_2886_1;name=Transket_pyr-v,SFS.Spr.C.10m
contig02886	.	gene	256	798	.	+	.	ID=contig02886_2886_2;name=cmet:tkt-v,SFS.Spr.C.10m
contig09621	.	gene	54	512	.	+	.	ID=contig09621_9621_1;name=cmet:fadL-v,SFS.Spr.C.10m
contig12367	.	gene	1	381	.	+	.	ID=contig12367_12367_1;name=cmet:gnd-v,SFS.Spr.C.10m
contig11834	.	gene	1	96	.	+	.	ID=contig11834_11834_1;name=cmet:gnd-v,SFS.Spr.C.10m
contig11834	.	gene	106	258	.	+	.	ID=contig11834_11834_2;name=v,SFS.Spr.C.10m
contig11834	.	gene	303	407	.	+	.	ID=contig11834_11834_3;name=v,SFS.Spr.C.10m
contig06481	.	gene	3	671	.	+	.	ID=contig06481_6481_1;name=cmet:pfk-v,SFS.Spr.C.10m
contig16520	.	gene	3	158	.	+	.	ID=contig16520_16520_1;name=cmet:gnd-v,SFS.Spr.C.10m
contig01906	.	gene	82	738	.	+	.	ID=contig01906_1906_1;name=cmet:tal-v,SFS.Spr.C.10m
contig01906	.	gene	738	911	.	+	.	ID=contig01906_1906_2;name=Copper-bind-v,SFS.Spr.C.10m
##gff-version3
contig00575	.	gene	1	141	.	+	.	ID=contig00575_575_1;name=STC.Spr.C.10m
contig00575	.	gene	186	962	.	+	.	ID=contig00575_575_2;name=STC.Spr.C.10m
contig00575	.	gene	970	1188	.	+	.	ID=contig00575_575_3;name=STC.Spr.C.10m
contig00575	.	gene	1188	1649	.	+	.	ID=contig00575_575_4;name=cmet:fadL-v,STC.Spr.C.10m
contig00575	.	gene	1651	2169	.	+	.	ID=contig00575_575_5;name=STC.Spr.C.10m
contig00575	.	gene	2179	2583	.	+	.	ID=contig00575_575_6;name=STC.Spr.C.10m
contig00301	.	gene	3	128	.	+	.	ID=contig00301_301_1;name=STC.Spr.C.10m
contig00301	.	gene	136	366	.	+	.	ID=contig00301_301_2;name=v,STC.Spr.C.10m
contig00301	.	gene	356	538	.	+	.	ID=contig00301_301_3;name=STC.Spr.C.10m
contig00301	.	gene	614	1069	.	+	.	ID=contig00301_301_4;name=STC.Spr.C.10m
contig00301	.	gene	1017	1178	.	+	.	ID=contig00301_301_5;name=STC.Spr.C.10m
contig00301	.	gene	1180	1485	.	+	.	ID=contig00301_301_6;name=cmet:fba-b,STC.Spr.C.10m
contig00301	.	gene	1637	1999	.	+	.	ID=contig00301_301_7;name=STC.Spr.C.10m
contig00301	.	gene	1977	2135	.	+	.	ID=contig00301_301_8;name=STC.Spr.C.10m
contig00301	.	gene	2135	2551	.	+	.	ID=contig00301_301_9;name=STC.Spr.C.10m
contig00301	.	gene	2551	2799	.	+	.	ID=contig00301_301_10;name=STC.Spr.C.10m
contig00301	.	gene	2813	3322	.	+	.	ID=contig00301_301_11;name=b,STC.Spr.C.10m
contig14670	.	gene	3	389	.	+	.	ID=contig14670_14670_1;name=cmet:gnd-v,STC.Spr.C.10m
contig09564	.	gene	24	206	.	+	.	ID=contig09564_9564_1;name=v,STC.Spr.C.10m
contig09564	.	gene	341	583	.	+	.	ID=contig09564_9564_2;name=cmet:gnd-v,STC.Spr.C.10m
contig06996	.	gene	2	346	.	+	.	ID=contig06996_6996_1;name=v,STC.Spr.C.10m
contig06996	.	gene	327	722	.	+	.	ID=contig06996_6996_2;name=cmet:fadL,STC.Spr.C.10m
contig02649	.	gene	233	457	.	+	.	ID=contig02649_2649_1;name=v,STC.Spr.C.10m
contig02649	.	gene	454	1101	.	+	.	ID=contig02649_2649_2;name=cmet:tal-v,STC.Spr.C.10m
contig16054	.	gene	3	341	.	+	.	ID=contig16054_16054_1;name=cmet:tal-v,STC.Spr.C.10m
contig00014	.	gene	1	495	.	+	.	ID=contig00014_14_1;name=STC.Spr.C.10m
contig00014	.	gene	458	958	.	+	.	ID=contig00014_14_2;name=STC.Spr.C.10m
contig00014	.	gene	1012	1995	.	+	.	ID=contig00014_14_3;name=cmet:glgA,STC.Spr.C.10m
contig00014	.	gene	1998	2222	.	+	.	ID=contig00014_14_4;name=DUF2693-v,STC.Spr.C.10m
contig00014	.	gene	2191	2400	.	+	.	ID=contig00014_14_5;name=STC.Spr.C.10m
contig00014	.	gene	2441	2668	.	+	.	ID=contig00014_14_6;name=STC.Spr.C.10m
contig00014	.	gene	2668	2817	.	+	.	ID=contig00014_14_7;name=STC.Spr.C.10m
contig00014	.	gene	2827	3342	.	+	.	ID=contig00014_14_8;name=STC.Spr.C.10m
contig00014	.	gene	3344	3517	.	+	.	ID=contig00014_14_9;name=STC.Spr.C.10m
contig00014	.	gene	3517	3813	.	+	.	ID=contig00014_14_10;name=STC.Spr.C.10m
contig00014	.	gene	3815	3979	.	+	.	ID=contig00014_14_11;name=STC.Spr.C.10m
contig00014	.	gene	4159	4254	.	+	.	ID=contig00014_14_12;name=STC.Spr.C.10m
contig00014	.	gene	4258	5928	.	+	.	ID=contig00014_14_13;name=Capsule_synth-b,STC.Spr.C.10m
contig00014	.	gene	5930	6733	.	+	.	ID=contig00014_14_14;name=STC.Spr.C.10m
contig00014	.	gene	6720	7427	.	+	.	ID=contig00014_14_15;name=STC.Spr.C.10m
contig00014	.	gene	7433	8392	.	+	.	ID=contig00014_14_16;name=SPASM,STC.Spr.C.10m
contig00014	.	gene	8370	8984	.	+	.	ID=contig00014_14_17;name=STC.Spr.C.10m
contig00014	.	gene	8994	9488	.	+	.	ID=contig00014_14_18;name=v,STC.Spr.C.10m
contig00014	.	gene	9433	9633	.	+	.	ID=contig00014_14_19;name=STC.Spr.C.10m
contig00014	.	gene	9660	10889	.	+	.	ID=contig00014_14_20;name=Ribonuc_red_sm-b,STC.Spr.C.10m
contig00014	.	gene	10864	12636	.	+	.	ID=contig00014_14_21;name=Ribonuc_red_lgC,STC.Spr.C.10m
contig00014	.	gene	12646	13320	.	+	.	ID=contig00014_14_22;name=Thy1-v,STC.Spr.C.10m
contig00014	.	gene	13320	13514	.	+	.	ID=contig00014_14_23;name=STC.Spr.C.10m
contig00014	.	gene	13511	13699	.	+	.	ID=contig00014_14_24;name=STC.Spr.C.10m
contig00014	.	gene	13696	14718	.	+	.	ID=contig00014_14_25;name=v,STC.Spr.C.10m
contig00014	.	gene	14760	15101	.	+	.	ID=contig00014_14_26;name=STC.Spr.C.10m
contig00014	.	gene	15101	15910	.	+	.	ID=contig00014_14_27;name=v,STC.Spr.C.10m
contig00014	.	gene	15912	16472	.	+	.	ID=contig00014_14_28;name=v,STC.Spr.C.10m
contig00014	.	gene	16552	16857	.	+	.	ID=contig00014_14_29;name=v,STC.Spr.C.10m
contig00014	.	gene	16866	17249	.	+	.	ID=contig00014_14_30;name=STC.Spr.C.10m
contig00014	.	gene	17265	17756	.	+	.	ID=contig00014_14_31;name=STC.Spr.C.10m
contig03127	.	gene	36	692	.	+	.	ID=contig03127_3127_1;name=cmet:tal,STC.Spr.C.10m
contig03127	.	gene	720	971	.	+	.	ID=contig03127_3127_2;name=Glutaredoxin-v,STC.Spr.C.10m
contig03127	.	gene	971	1117	.	+	.	ID=contig03127_3127_3;name=STC.Spr.C.10m
contig00855	.	gene	2	304	.	+	.	ID=contig00855_855_1;name=CLP_protease,STC.Spr.C.10m
contig00855	.	gene	297	629	.	+	.	ID=contig00855_855_2;name=STC.Spr.C.10m
contig00855	.	gene	592	786	.	+	.	ID=contig00855_855_3;name=STC.Spr.C.10m
contig00855	.	gene	743	1291	.	+	.	ID=contig00855_855_4;name=PDDEXK_1-v,STC.Spr.C.10m
contig00855	.	gene	1358	1699	.	+	.	ID=contig00855_855_5;name=cmet:manA,STC.Spr.C.10m
contig00855	.	gene	1929	2048	.	+	.	ID=contig00855_855_6;name=STC.Spr.C.10m
contig00868	.	gene	414	596	.	+	.	ID=contig00868_868_1;name=STC.Spr.C.10m
contig00868	.	gene	601	783	.	+	.	ID=contig00868_868_2;name=v,STC.Spr.C.10m
contig00868	.	gene	787	1062	.	+	.	ID=contig00868_868_3;name=STC.Spr.C.10m
contig00868	.	gene	1073	2128	.	+	.	ID=contig00868_868_4;name=cmet:gnd-v,STC.Spr.C.10m
contig10841	.	gene	3	485	.	+	.	ID=contig10841_10841_1;name=cmet:fadL-v,STC.Spr.C.10m
contig01026	.	gene	3	377	.	+	.	ID=contig01026_1026_1;name=cmet:glgA,STC.Spr.C.10m
contig01026	.	gene	364	1152	.	+	.	ID=contig01026_1026_2;name=Glyco_transf_25-v,STC.Spr.C.10m
contig01026	.	gene	1266	1640	.	+	.	ID=contig01026_1026_3;name=STC.Spr.C.10m
contig01026	.	gene	1689	1898	.	+	.	ID=contig01026_1026_4;name=v,STC.Spr.C.10m
contig18327	.	gene	2	88	.	+	.	ID=contig18327_18327_1;name=cmet:gnd-v,STC.Spr.C.10m
contig18327	.	gene	97	264	.	+	.	ID=contig18327_18327_2;name=Copper-bind-v,STC.Spr.C.10m
contig00131	.	gene	1	2235	.	+	.	ID=contig00131_131_1;name=STC.Spr.C.10m
contig00131	.	gene	2235	2702	.	+	.	ID=contig00131_131_2;name=STC.Spr.C.10m
contig00131	.	gene	2704	3816	.	+	.	ID=contig00131_131_3;name=cmet:fadL-b,STC.Spr.C.10m
contig00131	.	gene	3813	4100	.	+	.	ID=contig00131_131_4;name=STC.Spr.C.10m
contig00131	.	gene	4130	4747	.	+	.	ID=contig00131_131_5;name=v,STC.Spr.C.10m
contig00131	.	gene	4747	5325	.	+	.	ID=contig00131_131_6;name=STC.Spr.C.10m
contig00003	.	gene	1	855	.	+	.	ID=contig00003_3_1;name=STC.Spr.C.10m
contig00003	.	gene	855	2513	.	+	.	ID=contig00003_3_2;name=STC.Spr.C.10m
contig00003	.	gene	2507	4411	.	+	.	ID=contig00003_3_3;name=STC.Spr.C.10m
contig00003	.	gene	4464	6158	.	+	.	ID=contig00003_3_4;name=STC.Spr.C.10m
contig00003	.	gene	6160	8547	.	+	.	ID=contig00003_3_5;name=STC.Spr.C.10m
contig00003	.	gene	8550	10325	.	+	.	ID=contig00003_3_6;name=STC.Spr.C.10m
contig00003	.	gene	10329	10976	.	+	.	ID=contig00003_3_7;name=STC.Spr.C.10m
contig00003	.	gene	10973	11659	.	+	.	ID=contig00003_3_8;name=STC.Spr.C.10m
contig00003	.	gene	11675	12055	.	+	.	ID=contig00003_3_9;name=STC.Spr.C.10m
contig00003	.	gene	12061	12753	.	+	.	ID=contig00003_3_10;name=STC.Spr.C.10m
contig00003	.	gene	12746	13939	.	+	.	ID=contig00003_3_11;name=STC.Spr.C.10m
contig00003	.	gene	13936	14316	.	+	.	ID=contig00003_3_12;name=STC.Spr.C.10m
contig00003	.	gene	14279	16198	.	+	.	ID=contig00003_3_13;name=cmet:glgA-v,STC.Spr.C.10m
contig00003	.	gene	16201	16809	.	+	.	ID=contig00003_3_14;name=STC.Spr.C.10m
contig00003	.	gene	16854	17867	.	+	.	ID=contig00003_3_15;name=DNA_pol3_alpha,STC.Spr.C.10m
contig00003	.	gene	17878	19464	.	+	.	ID=contig00003_3_16;name=DNA_pol3_alpha,STC.Spr.C.10m
contig00003	.	gene	19464	20108	.	+	.	ID=contig00003_3_17;name=DNA_pol3_alpha,STC.Spr.C.10m
contig00003	.	gene	20089	20490	.	+	.	ID=contig00003_3_18;name=STC.Spr.C.10m
contig00003	.	gene	20477	21268	.	+	.	ID=contig00003_3_19;name=STC.Spr.C.10m
contig00003	.	gene	21265	21468	.	+	.	ID=contig00003_3_20;name=STC.Spr.C.10m
contig00003	.	gene	21471	21680	.	+	.	ID=contig00003_3_21;name=STC.Spr.C.10m
contig00003	.	gene	21677	22726	.	+	.	ID=contig00003_3_22;name=STC.Spr.C.10m
contig00003	.	gene	22723	24045	.	+	.	ID=contig00003_3_23;name=STC.Spr.C.10m
contig00003	.	gene	24066	24365	.	+	.	ID=contig00003_3_24;name=Toprim_4,STC.Spr.C.10m
contig00003	.	gene	24373	24972	.	+	.	ID=contig00003_3_25;name=Toprim_4,STC.Spr.C.10m
contig00003	.	gene	24976	26445	.	+	.	ID=contig00003_3_26;name=DnaB,STC.Spr.C.10m
contig00003	.	gene	26438	26908	.	+	.	ID=contig00003_3_27;name=STC.Spr.C.10m
contig00003	.	gene	26875	27129	.	+	.	ID=contig00003_3_28;name=STC.Spr.C.10m
contig00003	.	gene	27131	27541	.	+	.	ID=contig00003_3_29;name=STC.Spr.C.10m
contig00003	.	gene	27528	28859	.	+	.	ID=contig00003_3_30;name=RecA,STC.Spr.C.10m
contig00003	.	gene	29084	30157	.	+	.	ID=contig00003_3_31;name=Epimerase,STC.Spr.C.10m
contig00003	.	gene	30157	30537	.	+	.	ID=contig00003_3_32;name=v,STC.Spr.C.10m
contig00003	.	gene	30539	31504	.	+	.	ID=contig00003_3_33;name=Thymidylat_synt,STC.Spr.C.10m
contig00003	.	gene	31511	32038	.	+	.	ID=contig00003_3_34;name=PRA-PH,STC.Spr.C.10m
contig00003	.	gene	32040	32570	.	+	.	ID=contig00003_3_35;name=e,STC.Spr.C.10m
contig00003	.	gene	32604	33674	.	+	.	ID=contig00003_3_36;name=Ribonuc_red_sm-v,STC.Spr.C.10m
contig00003	.	gene	33681	33905	.	+	.	ID=contig00003_3_37;name=STC.Spr.C.10m
contig00003	.	gene	33907	34125	.	+	.	ID=contig00003_3_38;name=STC.Spr.C.10m
contig00003	.	gene	34132	36402	.	+	.	ID=contig00003_3_39;name=Ribonuc_red_lgC-v,STC.Spr.C.10m
contig00003	.	gene	36419	36760	.	+	.	ID=contig00003_3_40;name=STC.Spr.C.10m
contig00003	.	gene	36839	37435	.	+	.	ID=contig00003_3_41;name=STC.Spr.C.10m
contig00003	.	gene	37591	37917	.	+	.	ID=contig00003_3_42;name=STC.Spr.C.10m
contig00003	.	gene	37921	38364	.	+	.	ID=contig00003_3_43;name=SSB,STC.Spr.C.10m
contig00003	.	gene	38692	39294	.	+	.	ID=contig00003_3_44;name=STC.Spr.C.10m
contig00003	.	gene	39291	39485	.	+	.	ID=contig00003_3_45;name=STC.Spr.C.10m
contig00003	.	gene	39485	40021	.	+	.	ID=contig00003_3_46;name=STC.Spr.C.10m
contig00003	.	gene	40008	40754	.	+	.	ID=contig00003_3_47;name=GIY-YIG-v,STC.Spr.C.10m
contig00003	.	gene	40726	40860	.	+	.	ID=contig00003_3_48;name=STC.Spr.C.10m
contig00003	.	gene	40857	41057	.	+	.	ID=contig00003_3_49;name=STC.Spr.C.10m
contig00003	.	gene	41058	41726	.	+	.	ID=contig00003_3_50;name=v,STC.Spr.C.10m
contig00003	.	gene	41747	42034	.	+	.	ID=contig00003_3_51;name=STC.Spr.C.10m
contig00003	.	gene	42571	42993	.	+	.	ID=contig00003_3_52;name=STC.Spr.C.10m
contig00003	.	gene	43001	43516	.	+	.	ID=contig00003_3_53;name=DUF1768,STC.Spr.C.10m
contig00003	.	gene	43850	44143	.	+	.	ID=contig00003_3_54;name=STC.Spr.C.10m
contig00003	.	gene	44212	44817	.	+	.	ID=contig00003_3_55;name=PARP,STC.Spr.C.10m
contig00003	.	gene	44864	45493	.	+	.	ID=contig00003_3_56;name=PARP,STC.Spr.C.10m
contig00003	.	gene	45495	45659	.	+	.	ID=contig00003_3_57;name=STC.Spr.C.10m
contig00003	.	gene	45656	46156	.	+	.	ID=contig00003_3_58;name=STC.Spr.C.10m
contig00003	.	gene	46242	47033	.	+	.	ID=contig00003_3_59;name=Sigma70_r3,STC.Spr.C.10m
contig00104	.	gene	204	479	.	+	.	ID=contig00104_104_1;name=cmet:gnd-v,STC.Spr.C.10m
contig00104	.	gene	476	664	.	+	.	ID=contig00104_104_2;name=STC.Spr.C.10m
contig00104	.	gene	670	993	.	+	.	ID=contig00104_104_3;name=Copper-bind-v,STC.Spr.C.10m
contig00104	.	gene	1051	1347	.	+	.	ID=contig00104_104_4;name=v,STC.Spr.C.10m
contig00104	.	gene	1619	3160	.	+	.	ID=contig00104_104_5;name=v,STC.Spr.C.10m
contig00104	.	gene	3183	3464	.	+	.	ID=contig00104_104_6;name=v,STC.Spr.C.10m
contig00104	.	gene	3430	3657	.	+	.	ID=contig00104_104_7;name=DNA_Packaging-v,STC.Spr.C.10m
contig00104	.	gene	3711	3875	.	+	.	ID=contig00104_104_8;name=STC.Spr.C.10m
contig00104	.	gene	3875	4909	.	+	.	ID=contig00104_104_9;name=v,STC.Spr.C.10m
contig00104	.	gene	5080	5961	.	+	.	ID=contig00104_104_10;name=T4_neck-protein-v,STC.Spr.C.10m
contig02175	.	gene	28	231	.	+	.	ID=contig02175_2175_1;name=cmet:tal-v,STC.Spr.C.10m
contig02175	.	gene	228	557	.	+	.	ID=contig02175_2175_2;name=cmet:tal-v,STC.Spr.C.10m
contig02175	.	gene	953	1342	.	+	.	ID=contig02175_2175_3;name=Photo_RC-v,STC.Spr.C.10m
contig01653	.	gene	1	75	.	+	.	ID=contig01653_1653_1;name=STC.Spr.C.10m
contig01653	.	gene	90	473	.	+	.	ID=contig01653_1653_2;name=cmet:pfk-v,STC.Spr.C.10m
contig01653	.	gene	488	856	.	+	.	ID=contig01653_1653_3;name=cmet:pfk,STC.Spr.C.10m
contig01653	.	gene	853	1206	.	+	.	ID=contig01653_1653_4;name=v,STC.Spr.C.10m
contig01653	.	gene	1190	1510	.	+	.	ID=contig01653_1653_5;name=Cupin_2-v,STC.Spr.C.10m
contig16636	.	gene	3	317	.	+	.	ID=contig16636_16636_1;name=cmet:glgA-v,STC.Spr.C.10m
contig00028	.	gene	1	102	.	+	.	ID=contig00028_28_1;name=STC.Spr.C.10m
contig00028	.	gene	99	272	.	+	.	ID=contig00028_28_2;name=STC.Spr.C.10m
contig00028	.	gene	272	481	.	+	.	ID=contig00028_28_3;name=STC.Spr.C.10m
contig00028	.	gene	494	955	.	+	.	ID=contig00028_28_4;name=STC.Spr.C.10m
contig00028	.	gene	1215	2282	.	+	.	ID=contig00028_28_5;name=cmet:fadL-v,STC.Spr.C.10m
contig00028	.	gene	2279	2989	.	+	.	ID=contig00028_28_6;name=STC.Spr.C.10m
contig00028	.	gene	2986	3333	.	+	.	ID=contig00028_28_7;name=cmet:manA,STC.Spr.C.10m
contig00028	.	gene	3335	4129	.	+	.	ID=contig00028_28_8;name=STC.Spr.C.10m
contig00028	.	gene	4130	4444	.	+	.	ID=contig00028_28_9;name=cmet:complexIV,STC.Spr.C.10m
contig00028	.	gene	4444	4794	.	+	.	ID=contig00028_28_10;name=STC.Spr.C.10m
contig00028	.	gene	4791	5117	.	+	.	ID=contig00028_28_11;name=STC.Spr.C.10m
contig00028	.	gene	5062	5580	.	+	.	ID=contig00028_28_12;name=Redoxin,STC.Spr.C.10m
contig00028	.	gene	5632	5883	.	+	.	ID=contig00028_28_13;name=STC.Spr.C.10m
contig00028	.	gene	5958	6554	.	+	.	ID=contig00028_28_14;name=NT5C-b,STC.Spr.C.10m
contig00028	.	gene	6551	6889	.	+	.	ID=contig00028_28_15;name=STC.Spr.C.10m
contig00028	.	gene	6910	7176	.	+	.	ID=contig00028_28_16;name=STC.Spr.C.10m
contig00028	.	gene	7795	8391	.	+	.	ID=contig00028_28_17;name=STC.Spr.C.10m
contig00028	.	gene	8351	8533	.	+	.	ID=contig00028_28_18;name=STC.Spr.C.10m
contig00028	.	gene	8554	8985	.	+	.	ID=contig00028_28_19;name=v,STC.Spr.C.10m
contig00028	.	gene	8985	9845	.	+	.	ID=contig00028_28_20;name=RNaseH_C-v,STC.Spr.C.10m
contig00028	.	gene	9882	10229	.	+	.	ID=contig00028_28_21;name=STC.Spr.C.10m
contig00028	.	gene	10226	10354	.	+	.	ID=contig00028_28_22;name=STC.Spr.C.10m
contig00122	.	gene	2	85	.	+	.	ID=contig00122_122_1;name=STC.Spr.C.10m
contig00122	.	gene	82	270	.	+	.	ID=contig00122_122_2;name=STC.Spr.C.10m
contig00122	.	gene	270	746	.	+	.	ID=contig00122_122_3;name=DNA_pol_A-b,STC.Spr.C.10m
contig00122	.	gene	739	1872	.	+	.	ID=contig00122_122_4;name=DNA_pol_A,STC.Spr.C.10m
contig00122	.	gene	1820	2482	.	+	.	ID=contig00122_122_5;name=Thy1,STC.Spr.C.10m
contig00122	.	gene	2470	3483	.	+	.	ID=contig00122_122_6;name=STC.Spr.C.10m
contig00122	.	gene	3455	4831	.	+	.	ID=contig00122_122_7;name=AAA_23-v,STC.Spr.C.10m
contig00122	.	gene	4964	5314	.	+	.	ID=contig00122_122_8;name=cmet:complexV-b,STC.Spr.C.10m
contig01461	.	gene	1	87	.	+	.	ID=contig01461_1461_1;name=STC.Spr.C.10m
contig01461	.	gene	158	427	.	+	.	ID=contig01461_1461_2;name=Radical_SAM,STC.Spr.C.10m
contig01461	.	gene	435	1061	.	+	.	ID=contig01461_1461_3;name=Fer4_14-v,STC.Spr.C.10m
contig01461	.	gene	1114	1461	.	+	.	ID=contig01461_1461_4;name=cmet:prs,STC.Spr.C.10m
contig01461	.	gene	1479	1637	.	+	.	ID=contig01461_1461_5;name=STC.Spr.C.10m
contig01485	.	gene	2	217	.	+	.	ID=contig01485_1485_1;name=v,STC.Spr.C.10m
contig01485	.	gene	214	1008	.	+	.	ID=contig01485_1485_2;name=cmet:pfk-v,STC.Spr.C.10m
contig01485	.	gene	965	1369	.	+	.	ID=contig01485_1485_3;name=CTP_transf_2-v,STC.Spr.C.10m
contig01485	.	gene	1362	1631	.	+	.	ID=contig01485_1485_4;name=CmcH_NodU,STC.Spr.C.10m
contig00455	.	gene	2	229	.	+	.	ID=contig00455_455_1;name=STC.Spr.C.10m
contig00455	.	gene	243	497	.	+	.	ID=contig00455_455_2;name=v,STC.Spr.C.10m
contig00455	.	gene	490	651	.	+	.	ID=contig00455_455_3;name=STC.Spr.C.10m
contig00455	.	gene	981	1178	.	+	.	ID=contig00455_455_4;name=STC.Spr.C.10m
contig00455	.	gene	1382	1816	.	+	.	ID=contig00455_455_5;name=cmet:manA-b,STC.Spr.C.10m
contig00455	.	gene	1803	1976	.	+	.	ID=contig00455_455_6;name=v,STC.Spr.C.10m
contig00455	.	gene	2050	2823	.	+	.	ID=contig00455_455_7;name=v,STC.Spr.C.10m
contig01536	.	gene	20	493	.	+	.	ID=contig01536_1536_1;name=cmet:fadL-v,STC.Spr.C.10m
contig01536	.	gene	474	716	.	+	.	ID=contig01536_1536_2;name=Terminase_6-v,STC.Spr.C.10m
contig01536	.	gene	751	1605	.	+	.	ID=contig01536_1536_3;name=STC.Spr.C.10m
contig02686	.	gene	2	100	.	+	.	ID=contig02686_2686_1;name=STC.Spr.C.10m
contig02686	.	gene	97	759	.	+	.	ID=contig02686_2686_2;name=cmet:tal-v,STC.Spr.C.10m
contig02686	.	gene	752	931	.	+	.	ID=contig02686_2686_3;name=v,STC.Spr.C.10m
contig02686	.	gene	931	1161	.	+	.	ID=contig02686_2686_4;name=v,STC.Spr.C.10m
contig00204	.	gene	2	757	.	+	.	ID=contig00204_204_1;name=Glyco_transf_11,STC.Spr.C.10m
contig00204	.	gene	759	965	.	+	.	ID=contig00204_204_2;name=STC.Spr.C.10m
contig00204	.	gene	1011	1232	.	+	.	ID=contig00204_204_3;name=v,STC.Spr.C.10m
contig00204	.	gene	1266	1514	.	+	.	ID=contig00204_204_4;name=v,STC.Spr.C.10m
contig00204	.	gene	1535	1864	.	+	.	ID=contig00204_204_5;name=STC.Spr.C.10m
contig00204	.	gene	1861	2082	.	+	.	ID=contig00204_204_6;name=STC.Spr.C.10m
contig00204	.	gene	2104	2325	.	+	.	ID=contig00204_204_7;name=v,STC.Spr.C.10m
contig00204	.	gene	2330	2539	.	+	.	ID=contig00204_204_8;name=STC.Spr.C.10m
contig00204	.	gene	2536	3519	.	+	.	ID=contig00204_204_9;name=cmet:fadL,STC.Spr.C.10m
contig00204	.	gene	4008	4181	.	+	.	ID=contig00204_204_10;name=STC.Spr.C.10m
contig04581	.	gene	3	209	.	+	.	ID=contig04581_4581_1;name=STC.Spr.C.10m
contig04581	.	gene	228	914	.	+	.	ID=contig04581_4581_2;name=cmet:tal-v,STC.Spr.C.10m
contig01352	.	gene	2	370	.	+	.	ID=contig01352_1352_1;name=cmet:zwf-v,GD.Spr.C.8m
contig00443	.	gene	1	372	.	+	.	ID=contig00443_443_1;name=cmet:gnd-v,GD.Spr.C.8m
contig00443	.	gene	399	659	.	+	.	ID=contig00443_443_2;name=cmet:zwf-v,GD.Spr.C.8m
contig00458	.	gene	2	559	.	+	.	ID=contig00458_458_1;name=cmet:gnd-v,GD.Spr.C.8m
contig02003	.	gene	1	216	.	+	.	ID=contig02003_2003_1;name=cmet:gnd-v,GD.Spr.C.8m
contig02302	.	gene	1	150	.	+	.	ID=contig02302_2302_1;name=cmet:gnd-v,GD.Spr.C.8m
contig01481	.	gene	1	156	.	+	.	ID=contig01481_1481_1;name=cmet:zwf-v,GF.Spr.C.9m
contig01455	.	gene	44	160	.	+	.	ID=contig01455_1455_1;name=cmet:gnd-v,GF.Spr.C.9m
contig00421	.	gene	1	102	.	+	.	ID=contig00421_421_1;name=cmet:fba-b,GF.Spr.C.9m
contig00421	.	gene	275	502	.	+	.	ID=contig00421_421_2;name=v,GF.Spr.C.9m
